# Supplementary material for: Development and Characterization of a Novel Congenital Acute Erythroid Leukemia Cell Line with Unique Features
Source: Cancers (Basel). 2026 Apr 28;18(9):1396. doi: 10.3390/cancers18091396 (PMC13162582; doi:10.3390/cancers18091396)
Supplement: Supplementary file 1 [file cancers-18-01396-s001.zip]

Archive with 1 entries (1 files):
- cancers-4070140-supplementary.pdf
